# Supplementary material for: Deep learning models for unbiased sequence-based PPI prediction plateau at an accuracy of 0.65
Source: Bioinformatics. 2025 Jul 15;41(Suppl 1):i590–8. doi: 10.1093/bioinformatics/btaf192 (PMC12261406; doi:10.1093/bioinformatics/btaf192)
Supplement: btaf192_Supplementary_Data [file btaf192_supplementary_data.zip]

Archive with 3 entries (2 files):
- btaf192_Supplementary_Data/
- btaf192_Supplementary_Data/Bernett.79.ALTTEXT.pdf
- btaf192_Supplementary_Data/Bernett.79.sup.1.pdf
